# Supplementary material for: Extracellular Vesicles from Steatotic Hepatocytes Provoke Pro-Fibrotic Responses in Cultured Stellate Cells
Source: Biomolecules. 2022 May 13;12(5):698. doi: 10.3390/biom12050698 (PMC9138794; doi:10.3390/biom12050698)
Supplement: Supplementary file 1 [file biomolecules-12-00698-s001.zip]

Archive with 1 entries (1 files):
- biomolecules-1692225-supplementary.pdf
